# Supplementary material for: Effects of E-Learning in a Continuing Education Context on Nursing Care: Systematic Review of Systematic Qualitative, Quantitative, and Mixed-Studies Reviews
Source: J Med Internet Res. 2019 Oct 2;21(10):e15118. doi: 10.2196/15118 (PMC6777280; doi:10.2196/15118)
Supplement: Multimedia Appendix 1 [file jmir_v21i10e15118_app1.xlsx]

## Sheet: Overlap Summary table
Multimedia Appendix 1: Primary studies overlap within included systematic reviews
Systematic reviews/ Primary studies	Bloomfield (2008)	Brunero (2012)	Byrne (2008)	Carroll (2009)	Coyne (2018 )	Chipps (2012)	Du (2013)	Feng (2013)	Freire (2015)	Harkanen (2016)	Hegland (2017)	Hines (2015)	Kakushi (2016)	Kang (2017)	Knapp(2008)	Lawn (2017)	Lahti (2014)	Lam-Antoniades (2009)	Nicoll (2018)	Phillips (2012)	Sinclair (2016)	Tomlinson (2013)	Number of primary studies overlap within systematic reviews
Abbaszadeh (2011)														x									1
Atack (2003)															x								1
Bahn (2001)				x																			1
Billingsley (2013)												x											1
Brunero (2010)		x																					1
Canning (2004)																				x			1
Chang (2002)			x																				1
Chang (2008)																			x				1
Choi (2012)														x									1
Chiu (2009)							x																1
Cortese-Peske (2013)																			x				1
Elgie (2010)								x													x		2	overlap indiqué dans tableau de résultats a
Fonseca (2008)									x														1
Fontaine (2016)																			x				1
Heartfield (2013)																x			x				2	Pas de problème d'overlap car pas de résultat pertinent à extraire pour Nicoll
Horiuchi (2009)							x							x									2	Il n'y pas de "problème" d'overlap car pas de résultat dans Du, et résultats regoupés de 5 études dans Kang
Ilot (2014)					x																		1
Innes (2006)				x																			1
Kinghorn (2005)				x																			1
Mak (2001)															x								1
Makinen (2006)							x																1
Matthew (2014)													x										1
Morris-Docker (2004)															x								1
Paladino (2007)														x			x						2
Schmitt (2004)															x								1
Schneider (2006)	x									x	x												3	overlap indiqué dans tableau de résultats b
Schneiderman (2009)																			x				1
Seibert (2004)						x																	1
Sery-Ble (2001)															x								1
Sherriff (2012)										x													1
Simonsen (2014)										x	x			x									3	overlap indiqué dans tableau de résultats c
Smeekens (2011)							x	x													x		3	overlap indiqué dans tableau de résultats d
Smith (2010)		x																					1
Sung (2008)										x													1
Thukral (2012)									x														1
Tsai (2004)	x																x	x					3	J'ai enlevé résultat Lam-Antoniades sur Tsai car ne voulait rien… et empêche l'overlap
van Boxell (2003)						x														x		x	3	overlap indiqué e
Welch (2014)																x							1
Wilkinson (2004)				x																			1
Wright (1997)	x																						1
																							48
N of relevant primary studies pertaining to included SRs	3	2	1	4	1	2	4	2	2	4	2	1	1	5	5	2	2	1	5	2	2	1		Ici, total des études primaires ciblant les registred nurses sur nombre total des études primaires toute population confondue.
Of a total of primary studies pertaining to included SRs	12	25	9	19	10	5	9	14	9	14	15	10	14	11	5	11	11	15	21	10	7	13		Je crois bien oui, il y a seulement la dernière colonne qui ne me parle pas avec le 43 seul
